# Supplementary material for: A CRISPR endonuclease gene drive reveals distinct mechanisms of inheritance bias
Source: Nat Commun. 2022 Nov 21;13:7145. doi: 10.1038/s41467-022-34739-y (PMC9681865; doi:10.1038/s41467-022-34739-y)
Supplement: Supplementary file 4 — Supplementary Dataset 1 [file 41467_2022_34739_MOESM4_ESM.xlsx]

## Sheet: Fig.1c, Fig.1d, Fig2.b, FigS3
Table S1
sds3	F1s crossed (♂x♀)	Drive F1 phenotype	+wGDe;+Cas9				+wGDe;−				−/+Cas9				−/−
Cross			Female		Male		Female		Male		Female		Male		Female		Male
			ME/WE	WT	ME/WE	WT	ME/WE	WT	ME/WE	WT	ME/WE	WT	ME/WE	WT	ME/WE	WT	ME/WE	WT
F1: ♂wGDe;sds3-Cas9 x ♀LVP F0: ♂Cas9 x ♀wGDe	10X50	Mosaic Eyes	91	13	20	5	0	130	1	15	0	0	0	76	0	0	0	99
F1: ♂LVP x ♀wGDe;sds3-Cas9 F0: ♂Cas9 x ♀wGDe	10X25	Mosaic Eyes	38	2	34	9	36	1	39	0	0	22	0	23	0	33	0	38
F1: ♂wGDe;sds3-Cas9 x ♀LVP F0: ♂wGDe x ♀Cas9	10X50	Mosaic Eyes	4	1	57	0	0	14	0	55	1	40	0	0	0	42	0	0
F1: ♂LVP x ♀wGDe;sds3-Cas9 F0: ♂wGDe x ♀Cas9	10X21	Mosaic Eyes	33	1	20	3	28	0	33	0	0	12	0	16	0	12	1	17
Table S2
bgcn	F1s crossed (♂x♀)	Drive F1 phenotype	+wGDe;+Cas9				+wGDe;−				−/+Cas9				−/−
Cross			Female		Male		Female		Male		Female		Male		Female		Male
			ME/WE	WT	ME/WE	WT	ME/WE	WT	ME/WE	WT	ME/WE	WT	ME/WE	WT	ME/WE	WT	ME/WE	WT
F1: ♂wGDe;bgcn-Cas9 x ♀LVP F0: ♂Cas9 x ♀wGDe	10X50	Dark Eyes	11	55	0	1	1	114	0	2	0	0	0	58	0	1	0	101
	10X51	Mosaic Eyes	3	115	0	11	0	121	0	10	0	0	0	128	0	0	0	153
		Total	14	170	0	12	1	235	0	12	0	0	0	186	0	1	0	254
F1: ♂LVP x ♀wGDe;bgcn-Cas9 F0: ♂Cas9 x ♀wGDe	10X25	Dark Eyes	36	1	32	0	2	37	27	0	0	28	0	41	0	32	0	42
	3X7	Mosaic Eyes	25	0	6	12	7	8	3	14	0	14	0	12	0	20	0	15
		Total	61	1	38	12	9	45	30	14	0	42	0	53	0	52	0	57
F1: ♂wGDe;bgcn-Cas9 x ♀LVP F0: ♂wGDe x ♀Cas9	5X25	Dark Eyes	0	8	6	51	0	3	0	60	0	35	0	2	0	40	0	1
	10X50	Mosaic Eyes	2	18	14	30	0	1	0	64	0	18	1	0	0	35	0	0
		Total	2	26	20	81	0	4	0	124	0	53	1	2	0	75	0	1
F1: ♂LVP x ♀wGDe;bgcn-Cas9 F0: ♂wGDe x ♀Cas9	3x7	Dark Eyes	31	5	43	4	18	6	32	1	0	24	11	17	0	21	0	35
	7X20	Mosaic Eyes	40	2	44	4	38	0	36	0	0	19	0	34	0	20	0	35
		Total	71	7	87	8	56	6	68	1	0	43	11	51	0	41	0	70
Table S3
nup50	Number of F1s Crossed	Drive F1 phenotype	+wGDe;+Cas9				+wGDe;−				−/+Cas9				−/−
Cross			Female		Male		Female		Male		Female		Male		Female		Male
			ME/WE	WT	ME/WE	WT	ME/WE	WT	ME/WE	WT	ME/WE	WT	ME/WE	WT	ME/WE	WT	ME/WE	WT
F1: ♂wGDe;nup50-Cas9 x ♀LVP F0: ♂Cas9 x ♀wGDe	See Table S4	Mosaic eyes	486	0	100	29	1	462	1	80	0	1	0	306	0	0	0	353
F1: ♂LVP x ♀wGDe;nup50-Cas9 F0: ♂Cas9 x ♀wGD	See Table S5	Mosaic eyes, Brighter	22	0	23	0	15	0	22	0	0	11	0	6	0	10	0	11
		Mosaic eyes, Dimmer	209	0	236	0	207	0	218	0	0	101	0	94	0	91	0	101
		Total	231	0	259	0	222	0	240	0	0	112	0	100	0	101	0	112
F1: ♂wGDe;nup50-Cas9 x ♀LVP F0: ♂wGDe x ♀Cas9	See Table S6	Mosaic eyes, Brighter	106	3	395	8	0	80	0	387	0	243	0	0	0	266	0	0
		Mosaic eyes, Dimmer	57	11	366	0	0	58	0	381	0	281	0	1	0	282	0	1
		Total	163	14	761	8	0	138	0	768	0	524	0	1	0	548	0	1
F1: ♂LVP x ♀wGDe;nup50-Cas9 F0: ♂wGDe x ♀Cas9	See Table S7	Mosaic eyes, Brighter	115	2	119	2	109	3	115	1	1	40	0	42	0	34	1	38
		Mosaic eyes, Dimmer	122	0	160	0	144	2	160	1	0	65	0	65	1	78	2	79
		Total	237	2	279	2	253	5	275	2	1	105	0	107	1	112	3	117
Table S14
nup50 Li 2020 et al. elife							+wGDe;?Cas9								−/?Cas9
Cross							Female		Male						Female		Male
							ME/WE	WT	ME/WE	WT					ME/WE	WT	ME/WE	WT
F1: ♂wGDe;nup50-Cas9 x ♀LVP F0: ♂Cas9 x ♀wGDe							650	654	0	3					0	2	0	687
F1: ♂LVP x ♀wGDe;nup50-Cas9 F0: ♂Cas9 x ♀wGDe							757	0	790	0					0	162	0	175
F1: ♂wGDe;nup50-Cas9 x ♀LVP F0: ♂wGDe x ♀Cas9							0	3	701	669					0	685	0	1
F1: ♂LVP x ♀wGDe;nup50-Cas9 F0: ♂wGDe x ♀Cas9							743	0	763	0					3	175	1	185
Table S8
NoCas9		Drive F1 phenotype	+wGDe;+Cas9				+wGDe;−				−/+Cas9				−/−
Cross			Female		Male		Female		Male		Female		Male		Female		Male
			ME/WE	WT	ME/WE	WT	ME/WE	WT	ME/WE	WT	ME/WE	WT	ME/WE	WT	ME/WE	WT	ME/WE	WT
F1: ♂wGDe x ♀LVP F0: ♂wGDe x ♀ LVP		Dark Eyes	0	0	0	0	0	11	0	609	0	0	0	0	0	581	0	2
F1: ♂LVP x ♀wGDe F0: ♂wGDe x ♀ LVP		Dark Eyes	0	0	0	0	0	145	0	163	0	0	0	0	0	147	0	150

## Sheet: Fig.1c nup50
Table S4
Cross	Phenotype transhet parent	+gRNA/+Cas9				+gRNA/-				-/+Cas9				-/-
		Female		Male		Female		Male		Female		Male		Female		Male
		ME/WE	WT	ME/WE	WT	ME/WE	WT	ME/WE	WT	ME/WE	WT	ME/WE	WT	ME/WE	WT	ME/WE	WT
F1: ♂wGDe;nup50-Cas9 x ♀LVP F0: ♂Cas9 x ♀wGDe	Mosaic	15		5			15		1				8				6
	Mosaic	12		7			11		7				17				19
	Mosaic	29		6	1		23		5				25				15
	Mosaic	34		4			34		4				13				21
	Mosaic	10		1	2		11		1				3				13
	Mosaic	21		8			24		2				14				21
	Mosaic	16		4			8						7				4
	Mosaic	15			1		9		4				12				19
	Mosaic	15		4			19		5				10				14
	Mosaic	1
	Mosaic	5			2		8		2				7				3
	Mosaic						1
	Mosaic	18					15		1				10				17
	Mosaic	3					6						3				4
	Mosaic	5		2	2		6		2				4				2
	Mosaic	18		7	2		24		6				11				13
	Mosaic	1											1				0
	Mosaic	19		4	2		18		8				6				8
	Mosaic	12					8						6				6
	Mosaic	19		4			15		9				2				7
	Mosaic	22		1			33		2				8				20
	Mosaic	23		5			11		5				9				9
	Mosaic	7		1			3						5				3
	Mosaic	10		1	2	1	15	1	3				8				9
	Mosaic	32		9			21		1				9				20
	Mosaic	16		2	3		23		3				15				12
	Mosaic	21		5	2		17						25				13
	Mosaic	21		4			11		3		1		7				8
	Mosaic	5		6			14						12				13
	Mosaic	15		1	3		9						11				8
	Mosaic	24		5	3		21		2				13				23
	Mosaic	22		4	4		29		4				25				23
	Sum	486	0	100	29	1	462	1	80	0	1	0	306	0	0	0	353
Table S6
Cross	Phenotype transhet parent	+gRNA/+Cas9				+gRNA/-				-/+Cas9				-/-
		Female		Male		Female		Male		Female		Male		Female		Male
		ME/WE	WT	ME/WE	WT	ME/WE	WT	ME/WE	WT	ME/WE	WT	ME/WE	WT	ME/WE	WT	ME/WE	WT
F1: ♂wGDe;nup50-Cas9 x ♀LVP F0: ♂wGDe x ♀Cas9	Mosaic, Brighter	7		26			6		21		13				15
	Mosaic, Brighter	4		17			1		15		9				14
	Mosaic, Brighter	3		14			5		12		2				4
	Mosaic, Brighter	7		35			10		25		11				12
	Mosaic, Brighter	6		21			4		26		11				14
	Mosaic, Brighter	4		26			3		22		24				17
	Mosaic, Brighter	9		13			3		27		6				16
	Mosaic, Brighter	4		11			6		6		4				12
	Mosaic, Brighter	2		10	1		3		10		7				14
	Mosaic, Brighter		3	17			1		14		11				15
	Mosaic, Brighter	7		21			5		17		6				9
	Mosaic, Brighter	11		12			4		14		9				7
	Mosaic, Brighter	9		25			5		26		14				14
	Mosaic, Brighter	6		33			7		26		32				25
	Mosaic, Brighter	4		17			3		10		11				7
	Mosaic, Brighter	6		12			2		15		11				10
	Mosaic, Brighter	1		17			3		22		7				12
	Mosaic, Brighter	2		12	7		4		17		15				7
	Mosaic, Brighter	5		18					19		19				9
	Mosaic, Brighter	1		17			2		16		6				15
	Mosaic, Brighter	8		21			3		27		15				18
	Mosaic, Dimmer			25			1		28		23				15
	Mosaic, Dimmer	3		26					31		30				26
	Mosaic, Dimmer	3		27			3		20		15				23
	Mosaic, Dimmer	2		17			3		24		24				18
	Mosaic, Dimmer	4		23			2		22		13				13
	Mosaic, Dimmer	2		20			3		15		10		1		11
	Mosaic, Dimmer	3		16			1		25		18				14
	Mosaic, Dimmer	16		29			13		32		21				17
	Mosaic, Dimmer		2	7					7		2				4
	Mosaic, Dimmer			22			4		13		14				19
	Mosaic, Dimmer	3		14			3		16		16				14
	Mosaic, Dimmer	1		11					12		4				5
	Mosaic, Dimmer	1		12			1		20		9				7
	Mosaic, Dimmer		4	12					8		3				10
	Mosaic, Dimmer	3		30			5		28		17				22
	Mosaic, Dimmer	6		21			8		31		27				22
	Mosaic, Dimmer	1	2	13			4		12		9				14
	Mosaic, Dimmer	5	1	9			4		9		8				8
	Mosaic, Dimmer	3		18			2		18		14				12		1
	Mosaic, Dimmer	1	2	14			1		10		4				8
	Sum	163	14	761	8	0	138	0	768	0	524	0	1	0	548	0	1
Table S5
Cross	Phenotype transhet parent	+gRNA/+Cas9				+gRNA/-				-/+Cas9				-/-
		Female		Male		Female		Male		Female		Male		Female		Male
		ME/WE	WT	ME/WE	WT	ME/WE	WT	ME/WE	WT	ME/WE	WT	ME/WE	WT	ME/WE	WT	ME/WE	WT
F1: ♂LVP x ♀wGDe;nup50-Cas9 F0: ♂Cas9 x ♀wGDe	Mosaic, Dimmer	6		5		8		2			3		4		2		2
	Mosaic, Dimmer	10		9		10		7			1		3		3		4
	Mosaic, Dimmer	7		6		7		6			4				4		5
	Mosaic, Dimmer	20		12		0		11					5		3		4
	Mosaic, Dimmer	7		12		8		15			5		4		5		5
	Mosaic, Dimmer	5		15		9		20			5				9		4
	Mosaic, Dimmer	12		14		11		10			8		5		4		8
	Mosaic, Dimmer	3				1									1
	Mosaic, Dimmer	3		4		4		6			8		3		4		3
	Mosaic, Dimmer	7		6		2		6			4		4		6		5
	Mosaic, Dimmer	9		6		13		7			2		3		4		8
	Mosaic, Dimmer					2
	Mosaic, Dimmer	5		9		17		13			10		5		3		4
	Mosaic, Dimmer	17		16		9		14			5		4		3		4
	Mosaic, Dimmer	7		17		5		12			3		5		5		5
	Mosaic, Dimmer	4		8		13		2			2		7		4		7
	Mosaic, Dimmer	3		11		3		2			6		4		1		2
	Mosaic, Dimmer	13		5		10		5			5		2		6		3
	Mosaic, Dimmer	19		16		7		8			6		6		3		4
	Mosaic, Dimmer	4		4		8		6			6		6		5		5
	Mosaic, Dimmer	6		5		3		5			2		1		6		2
	Mosaic, Dimmer	12		15		18		14			12		7		3		2
	Mosaic, Dimmer	9		15		16		18			2		7		2		3
	Mosaic, Dimmer	9		10		8		11					2				4
	Mosaic, Dimmer	12		16		15		18			2		7		5		8
	Mosaic, Brighter	5		7		4		6			1		3		3		4
	Mosaic, Brighter	6		5		4		1			2				3		3
	Mosaic, Brighter	8		11		5		14			6		2		3		3
	Mosaic, Brighter	2
	Mosaic, Brighter	1				2		1			2		1		1		1
	Sum	231	0	259	0	222	0	240	0	0	112	0	100	0	101	0	112
Table S7
Cross	Phenotype transhet parent	+gRNA/+Cas9				+gRNA/-				-/+Cas9				-/-
		Female		Male		Female		Male		Female		Male		Female		Male
		ME/WE	WT	ME/WE	WT	ME/WE	WT	ME/WE	WT	ME/WE	WT	ME/WE	WT	ME/WE	WT	ME/WE	WT
F1: ♂LVP x ♀wGDe;nup50-Cas9 F0: ♂wGDe x ♀Cas9	Mosaic, Brighter	0				1							1
	Mosaic, Brighter	2		3		9		7			3		3		2		1
	Mosaic, Brighter	3		4		5		2			0						1
	Mosaic, Brighter	10	1	13		6	1	11	1	1	3		1				1
	Mosaic, Brighter	12		9		6		8			2		3		5		5
	Mosaic, Brighter	1		6		6		6			2		2		4		1
	Mosaic, Brighter	16	1	13		6	2	4			1
	Mosaic, Brighter	2		2		3		3			0				1
	Mosaic, Brighter	4		6		5		5			9		2		4		3
	Mosaic, Brighter	4		8	2	6		4			2		3
	Mosaic, Brighter	5		5		3		7					3		3		3
	Mosaic, Brighter	3		9		5		3			3		1		2		1
	Mosaic, Brighter	18		16		10		16			5		3		6		8
	Mosaic, Brighter	4		2		3		2			1		1				1
	Mosaic, Brighter	4		5		10		5					3			1	2
	Mosaic, Brighter	6		3		5		3					3		1		3
	Mosaic, Brighter	2				1		3					1				3
	Mosaic, Brighter	7		4		5		10			2		1		2		1
	Mosaic, Brighter	3		3		4		5			3		6		1		2
	Mosaic, Brighter	5		1		5		3					2				1
	Mosaic, Brighter	1		3		2		7					2		1		1
	Mosaic, Brighter	3		4		3		1			4		1		2
	Mosaic, Dimmer	9		8		9		8			2		5		6		3
	Mosaic, Dimmer	2		4		7		1			3		4		4
	Mosaic, Dimmer	7		4		5		7			4		3	1	3		5
	Mosaic, Dimmer	6		10		7		3			2		3		2		4
	Mosaic, Dimmer	10		10		3		11			3		2		3		8
	Mosaic, Dimmer	4		6		6		12					2		1		1
	Mosaic, Dimmer	6		6		1		8			5		4		2		4
	Mosaic, Dimmer	6		5		6		9			5		1		2		2
	Mosaic, Dimmer	8		7		12		3			4		3		2	1	1
	Mosaic, Dimmer	2		2		5		7			1		4		3
	Mosaic, Dimmer	13		17		14		9			4		2		3		10
	Mosaic, Dimmer	5		8		9		10			4		2		4		4
	Mosaic, Dimmer	6		10			2	3	1							1	3
	Mosaic, Dimmer	2		5				6									2
	Mosaic, Dimmer	3		5		4					1		1		2		3
	Mosaic, Dimmer	8		8		10		8			5		3		7		9
	Mosaic, Dimmer	5		5		2		12			3		2		3		3
	Mosaic, Dimmer	3		3		4		3			2		2		3		3
	Mosaic, Dimmer			2		3		6			2		1		1		2
	Mosaic, Dimmer	4		6		9		12			1		3		5		5
	Mosaic, Dimmer	1		6		8		1			5		5		9
	Mosaic, Dimmer	2		2		2		6			3		7		3		4
	Mosaic, Dimmer	5		8		9		9			2		4		6		3
	Mosaic, Dimmer	5		13		9		6			4		2		4
	Sum	237	2	279	2	253	5	275	2	1	105	0	107	1	112	3	117
